# Supplementary material for: Reinforcing Efficiency of Recycled Carbon Fiber PLA Filament Suitable for Additive Manufacturing
Source: Polymers (Basel). 2024 Jul 23;16(15):2100. doi: 10.3390/polym16152100 (PMC11313939; doi:10.3390/polym16152100)
Supplement: Supplementary file 1 [file polymers-16-02100-s001.zip]

Archive with 1 entries (1 files):
- polymers-3110411-supplementary.pdf
